# Supplementary material for: The beetle amnion and serosa functionally interact as apposed epithelia
Source: eLife. 2016 Jan 29;5:e13834. doi: 10.7554/eLife.13834 (PMC4786423; doi:10.7554/eLife.13834)
Supplement: Supplementary file 1. — DOI: http://dx.doi.org/10.7554/eLife.13834.017 [file elife-13834-supp1.zip]

Archive with 1 entries (1 files):
- Supplementry_File 1.pdf
